# Supplementary material for: Healthberry 865® and Its Related, Specific, Single Anthocyanins Exert a Direct Vascular Action, Modulating Both Endothelial Function and Oxidative Stress
Source: Antioxidants (Basel). 2021 Jul 26;10(8):1191. doi: 10.3390/antiox10081191 (PMC8388872; doi:10.3390/antiox10081191)
Supplement: Supplementary file 1 [file antioxidants-10-01191-s001.zip]

Archive with 1 entries (1 files):
- antioxidants-1300731-supplementary.pdf
